# Supplementary material for: Prevalence and Antimicrobial Resistance of Microbes Causing Bloodstream Infections in Unguja, Zanzibar
Source: PLoS One. 2015 Dec 23;10(12):e0145632. doi: 10.1371/journal.pone.0145632 (PMC4689456; doi:10.1371/journal.pone.0145632)
Supplement: S1 Table — (XLS) [file pone.0145632.s001.xls]

## Sheet: all
Case number	Age of patient	Gender	Ward	Temperature on admission	Duration of fever	Bloodculture result	difference date adm/ date sample taken
1	25 y	F	FMW	38.6	7 days	no growth after 7 days	1
2	1 y	M	ped	36.5	3 days	no growth after 7 days	0
3	30 y	F	FMW	38.0	7 days	no growth after 7 days	0
4	5 m	M	ped	34.8	5 days	no growth after 7 days	0
5	3 d	M	ped	40.3	1 day	no growth after 7 days	0
6	1 d	M	neonat	34.6		no growth after 7 days	1
7	1 d	M	neonat			gramneg rod	1
8	1y	F	ped	39.8	2 days	Candida guillermondii	0
9	1 d	F	neonat	36.5	No fever	Klebsiella pneumoniae	1
10	2 d	M	neonat	39.0		no growth after 7 days	2
11	1y	F	ped	37.7	2 days	no growth after 7 days	0
12	9 m	M	ped	39.2	1 day	no growth after 7 days	0
13	14 d	F	ped	39.8	5 days	no growth after 7 days	6
14	17 y	F	FMW	37.0	9 days	1) Acinetobacter lwoffii 2) Ochrobactrum anthropii	3
15	1 y	F	ped	39.3	3 days	no growth after 7 days	0
16	2 d	F	ped	39.9	1 day	coagulaseneg staphylococcus	0
17	4 y	M	ped	39.2		Salmonella typhi	0
18	28 d	M	ped	38.9	1 day	no growth after 7 days	0
19	2 m	M	ped	39.1	1 day	no growth after 7 days	0
20	44 y	M	MMW	38.3	7 days	no growth after 7 days
21	3 d	M	ped	39.2	1 day	Staph aureus and 2 types coagulaseneg staphylococci	0
22	4 m	F	ped	39.9	8 days	no growth after 7 days	0
23	0 d	M	neonat	39.0		no growth after 7 days	0
24	1 y	M	ped	39.3		Bacillus sp	0
25	3 d	M	ped	38.9		no growth after 7 days	0
26	33 y	F	FMW	39.6	4 days	Salmonella typhi
27	21 y	F	FMW	38.0	3 days	no growth after 7 days	2
28	48 y	F	FMW	39.0	0 day	no growth after 7 days	0
29	18 y	F	FMW	39.0	3 days	no growth after 7 days	1
30a	6 m	M	ped	39.0	14 days	no growth after 7 days	0
30b	6 m	M	ped	39.0	14 days	Achromobacter xylosoxidans	0
31	3 y	M	ped	39.2	2 days	no growth after 7 days	0
32	4 y	M	ped	39.0	1 day	no growth after 7 days	2
33	10 d	M	ped	38.5	7 days	no growth after 7 days	0
34	5 m	M	ped	40.0	14 days	no growth after 7 days	0
35	14 d	F	ped	39.9	2 days	no growth after 7 days	0
36	3 d	M	neonat	38.0	2 days	no growth after 7 days	3
37	54 y	F	FMW	38.0	3 days	no growth after 7 days	1
38	36 y	F	FMW	38.0	2 days	no growth after 7 days	1
39	38 y	F	FMW	38.0	3 days	no growth after 7 days	2
40	10 d	M	ped	38.6	2 days	coagulaseneg staphylococcus	0
41	6 m	F	ped	38.8	3 days	no growth after 7 days	0
42	24 y	M	MMW	39.2		no growth after 7 days	0
43	3 d	M	ped	38.0	2 days	1)Enterobacter aerogenes 2)E coli 3) Enterococcus faecalis	0
44	1 d	F	ped	39.0	1 day	1) Klebsiella pneumoniae 2) E coli	0
45	1 m	F	ped	38.6	3 days	no growth after 7 days	0
46	1 y	F	ped	39.7		1) coagulaseneg Staphylococcus 2) grampos rods, diphteroids?	2
47	2 d	F	ped	38.5	3 days	no growth after 7 days	0
48	16 d	F	ped	38.9	2 days	coagulasenegative staphylococcus 2 types	0
49	5 m	M	ped	37.2	7 days	no growth after 7 days	0
50	21 d	F	ped	38.5	2 days	no growth after 7 days	0
51	6 y	F	ped	40.0	7 days	no growth after 7 days	0
52	1 d	F	ped	38.6	1 day	no growth after 7 days	0
53	3 m	M	ped	38.4	5 days	no growth after 7 days	0
54	75 y	F	FMW	39.0	7 days	no growth after 7 days	8
55	24 y	F	FMW	38.0	8 days	no growth after 7 days	4
56	65 y	F	FMW	37.0	2 days	no growth after 7 days	1
57	57 y	M	MMW	38.0	2 days	no growth after 7 days	1
58	22 y	M	MMW	37.7	4 days	no growth after 7 days	4
59	1 y	M	ped	39.1	4 days	grampos rods, diphteroids?	1
60 = patient / case 14	17 y	F	FMW		2 days	no growth after 7 days	1
61	17 y	M	MMW	37.8	3 days	no growth after 7 days	3
62	50 y	M	MMW	38.1	2 days	no growth after 7 days	1
63	44 y	F	FMW			no growth after 7 days
64	16 y	M	MMW	39.0	2 days	Proteus mirabilis	0
65	3 y	M	ped	41.2	2 days	no growth after 7 days	0
66	70 y	F	FMW	39.4		no growth after 7 days	0
67	4 d	M	ped	37.8	3 days	Achromobacter ruhlandii	0
68	35 y	F	FMW	37.5	3 days	no growth after 7 days	0
69	adult	F	FMW	37.0	2 days	no growth after 7 days	1
70	17 y	F	FMW	38.0	2 days	no growth after 7 days	2
71	35 y	M	MMW	34.6	4 days	Yeast	0
72	1 y	M	ped	39.3	2 days	no growth after 7 days	0
73	7 m	F	ped	38.7	1 day	no growth after 7 days	0
74	2 d	M	ped	39.9	1 day	Achromobacter xylosoxidans	0
75	60 y	M	MMW	37.8	3 days	no growth after 7 days	3
76	1 d	M	neonat	38.9	1 day	no growth after 7 days	1
77	2 y	M	ped	38.7	2 days	no growth after 7 days	0
78	8 m	F	ped	40.7	4 days	no growth after 7 days	1
79	3 m	F	ped	41.0	7 days	no growth after 7 days	0
80	9 m	M	ped	40.5	4 days	coagulaseneg staphylococcus	0
81	19 d	M	ped	40.0	3 days	no growth after 7 days	0
82	14 d	M	ped	38.6	3 days	coagulaseneg staphylococcus	0
83	6 m	F	ped	38.5	3 days	no growth after 7 days	0
84	1 y	F	ped	39.0		coagulaseneg staphylococcus	0
85	20 y	F	FMW	39.4	3 days	no growth after 7 days	0
86	4 m	M	ped	40.2	3 days	no growth after 7 days	0
87	40 y	F	FMW	39.0	2 days	no growth after 7 days	0
88	80 y	F	FMW	37.5	3 days	no growth after 7 days	0
89	2 d	M	neonat	39.0		no growth after 7 days	2
90	12 y	M	ped	39.0	7 days	E.coli	0
91	65 y	F	FMW	38.5	2 days	no growth after 7 days	0
92	20 y	M	MMW	38.8	1 day	no growth after 7 days	0
93	15 y	F	FMW	39.0	7 days	no growth after 7 days	0
94	3 d	F	ped	38.0	1 day	no growth after 7 days	1
95	22 y	M	MMW	39.1	3 days	no growth after 7 days	0
96	10 m	M	ped		2 days	coagulaseneg staphylococcus	3
97	76 y	M	MMW	38.0	3 days	no growth after 7 days	2
98	60 y	M	MMW	38.5		no growth after 7 days	2
99	37 y	F	FMW	37.2	7 days	no growth after 7 days	0
100	22 y	F	FMW	38.6	1 day	no growth after 7 days	0
101	48 y	M	MMW	39.5	2 days	no growth after 7 days	0
102	60 y	F	FMW	38.0	3 days	no growth after 7 days	0
103	45 y	M	MMW		3 days	no growth after 7 days
104	41 y	M	MMW	38.7		no growth after 7 days	1
105	22 y	M	MMW	38.0	3 days	no growth after 7 days	1
106	63 y	M	MMW	38.9	5 days	no growth after 7 days	1
107	29 y	F	FMW	37.8	3 days	no growth after 7 days	5
108	42 y	M	MMW	38.3	3 months?	no growth after 7 days
109	45 y	M	MMW	38.7	3 days	no growth after 7 days	0
110	27 y	M	MMW	39.4	5 days	no growth after 7 days	0
111	46 y	M	MMW	39.6	1 day	Acinetobacter baumannii	0
112	20 y	M	MMW	39.8	1 day	no growth after 7 days	0
113	24 y	M	MMW	38.6	7 days	no growth after 7 days	0
114	31 y	F	FMW	39.0	7 days	no growth after 7 days	0
115	50 y	M	MMW	38.2	7 days	no growth after 7 days	0
116	1 y	M	ped	38.2		coagulaseneg staphylococcus	0
117	5 d	M	neonat	37.5		Klebsiella pneumoniae	5
118	31 y	M	MMW	39.5	2 weeks	no growth after 7 days	0
119	2 m	F	ped		2 days	Acinetobacter baumannii	1
120	24 y	F	FMW	36.6	4 days	no growth after 7 days	2
121	2 d	?	ped	38.6	3 days	coagulaseneg staphylococcus	0
122	1 d	F	neonat			Acinetobacter haemolyticus	1
123	2 y	M	ped	36.4	1 day	no growth after 7 days	0
124	10 y	M	ped	38.0		no growth after 7 days
125	3 d	F	neonat	40.2		no growth after 7 days	3
126	12 d	F	neonat	38.2		gramneg rod	10
127	15 y	M	MMW	39.4	1 day	no growth after 7 days	1
128	48 y	M	MMW	39.1	1 day	no growth after 7 days	0
129	61 y	M	MMW	39.0	1 day	E. coli	5
130	48 y	M	MMW		2 days	no growth after 7 days	0
131	25 y	M	MMW	39.7	2 days	no growth after 7 days	0
132	6 m	F	ped	40.0	5 days	no growth after 7 days	0
133	26 y	M	MMW		2 days	no growth after 7 days	1
134	25 y	F	FMW	38.5	2 days	no growth after 7 days	0
135	12 y	F	ped	38.0	7 days	no growth after 7 days	0
136	33 y	F	FMW			no growth after 7 days
137	40 y	M	MMW	39.1	5 days	no growth after 7 days	0
138	20 y	M	MMW	39.8	3 days	no growth after 7 days	0
139	11 m	F	ped	39.8	1 day	no growth after 7 days	0
140	1 y	F	ped	38.4	4 days	no growth after 7 days	0
141	70 y	F	FMW	38.0	3 days	no growth after 7 days	0
142	2 d	M	ped	38.0	2 days	no growth after 7 days	0
143	20 y	M	FMW	39.0	3 days	no growth after 7 days	0
144	29 y	F	FMW	38.2	7 days	no growth after 7 days	0
145	13 y	M	MMW	38.0	14 days	no growth after 7 days	5
146	2 m	F	Ped	38.5	7 days	no growth after 7 days of incubation	0
147	10 m	M	Ped	40	3 days	coagulaseneg staphylococcus	0
148	1 y	F	Ped	39.6	1 day	no growth after 7 days of incubation	1
149	2 y	M	Ped	40	2 days	no growth after 7 days of incubation	0
150	6 y	F	Ped		7 days	S.aureus
151	1 m	F	Ped	40.1	1 day	coagulaseneg staphylococcus	0
152	2 d	M	Neonatal	38.3	2 days	no growth after 7 days of incubation	2
153	37 y	F	FMW	36		no growth after 7 days of incubation	6
154	50 y	F	FMW	38	3 days	no growth after 7 days of incubation	1
155	20 y	M	MMW	38.3	2 days	no growth after 7 days of incubation	0
156	1 y	F	Ped	38.9	2 days	no growth after 7 days of incubation	0
157	1 y	M	Ped	39.9	1 day	coagulaseneg staphylococcus	0
158	51 y	M	Outpatient			no growth after 7 days of incubation	0
159	36 y	F	Fast track	38	2 days	no growth after 7 days of incubation	0
160	2 d	F	Ped	40.4	2 days	no growth after 7 days of incubation
161	3 d	F	Neonatal	38.5	2 days	no growth after 7 days of incubation	3
162	3 d	F	Neonatal		12 timer	no growth after 7 days of incubation	3
163	2 d	F	Neonatal	38.7		no-results neither in paper form or lab.book
164	2 d	M	Neonatal	38.7	2 days	no-results neither in paper form or lab.book
165	3 m	M	Ped	39.8	2 days	no growth after 7 days of incubation	0
166	12 y	F	Ped	38.3	7 days	no growth after 7 days of incubation	0
167	2 y	F	Ped	40	1 day	no growth after 7 days of incubation	0
168	2 m	M	Ped	38.7	2 days	no growth after 7 days of incubation	0
169	6 d	F	Ped	38	1 day	coagulaseneg staphylococcus	0
170	11 y	M	Ped	39.1	2 days	Pseudomonas putida	0
171	22 y	M	MMW	39.9	3 days	no growth after 7 days of incubation	0
172	2 y	M	Ped	38.5	2 days	no growth after 7 days of incubation	0
173	10 y	F	Ped	39.4	7 days	no growth after 7 days of incubation	0
174	1 y	F	Ped	38.9	2 days	Gram pos rods	0
175	1 d	F	Ped	40.4	1 day	coagulaseneg staphylococcus	0
176	56 y	M	MMW	38.4	2 days	no growth after 7 days of incubation	1
177	2 y	F	Ped	38.8	1 day	no growth after 7 days of incubation	0
178	9 y	M	Ped	38.8	2 days	no growth after 7 days of incubation	2
179	1 d	F	Neonatal	38.2	1 day	coagulaseneg staphylococcus	1
180	85 y	F	NMW(FMW)	37.8	?	S.aureus	1
181	7 y	M	Ped	38.8	3 days	no growth after 7 days of incubation	0
182	5 m	F	Ped	38	14 days	no growth after 7 days of incubation	0
183	5 y	M	Ped	38.5	3 days	no growth after 7 days of incubation	0
184	34 y	F	FMW	39	2 days	no growth after 7 days of incubation	0
185	28 y	F	FMW	38.8	3 days	S.typhi	0
186	1 y	M	Ped	39.6	7 days	no growth after 7 days of incubation	0
187	10 m	M	Ped	38.9	3 days	coagulaseneg staphylococcus	0
188	5 y	F	Ped	39.2	2 days	no growth after 7 days of incubation	0
189	23 y	F	FMW	38	4 days	no growth after 7 days of incubation	3
190	36 y	F	FMW	36.4	3 days	no growth after 7 days of incubation	6
191	39 y	F	FMW	38		no growth after 7 days of incubation	6
192	adult	F	FMW	37	4 days	no growth after 7 days of incubation
193	43 y	F	FMW	37	1 day	no growth after 7 days of incubation	1
194	32 y	F	FMW	?	3 days	no growth after 7 days of incubation	2
195	39 y	F	FMW	36.4	3 days	no growth after 7 days of incubation	4
196	1 y	F	Ped	39.9	3 days	no growth after 7 days of incubation	0
197	12 y	M	Ped	38.8	4 days	S.aureus	0
198	1 y	M	Ped	38.4	1 day	no growth after 7 days of incubation	0
199	1 y	F	Ped	39	2 days	no growth after 7 days of incubation	0
200	2 y	F	Ped	38.9	2 days	Acinetobacter xylosoxidans	0
201	2 y	M	Ped	38.8	7 days	no growth after 7 days of incubation	0
202	11 m	F	Ped	38.7	6 days	no growth after 7 days of incubation	0
203	7 d	M	Ped	40	3 days	Rhodococcus equii	0
204	5 m	F	Ped	40	4 days	coagulaseneg staphylococcus	0
205	38 y	F	FMW	39	3 days	Brevibacillus/Brevibacterium	2
206	5 y	M	Ped	40	4 days	no growth after 7 days of incubation	0
207	32 y	F	FMW	39	24 days	coagulaseneg staphylococcus	1
208	70 y	F	FMW	38.7	3 days	no growth after 7 days of incubation	1
209	3 d	M	Neonatal	38.7	2 days	no-results neither in paper form or lab.book
210	2 d	M	Ped	38.2	1 day	no growth after 7 days of incubation	0
211	4 d	F	Ped	36.5		gramneg rod	0
212	32 y	M	MMW	36		no growth after 7 days of incubation	1
213	50 y	M	MMW	37	5 days	no growth after 7 days of incubation	1
214	11 y	M	Ped	38	5 days	no growth after 7 days of incubation	6
215	35 y	F	FMW	36.8	2 days	no growth after 7 days of incubation	1
216	35 y	F	FMW	38	4 days	coagulaseneg staphylococcus	4
217	73 y	F	FMW	37	2 days	gramneg rod	2
218	6 m	M	Ped	39.3		coagulaseneg staphylococcus	0
219	2 d	F	Neonatal	39.7	2 days	no growth after 7 days of incubation	0
220	32 y	M	MMW	38.5	3 days	no growth after 7 days of incubation	2
221	36 y	M	MMW	39	3 days	no growth after 7 days of incubation	2
222	5 m	M	Ped	39.2	3 days	no growth after 7 days of incubation	0
223	1 y	M	Ped	38.5	2 days	no growth after 7 days of incubation	0
224	7 y	M	Ped	39.5	2 days	no growth after 7 days of incubation	0
225	2 y	M	Ped	38.8	2 days	no growth after 7 days of incubation	0
226	3 d	F	Ped	38.7	3 days	no growth after 7 days of incubation	0
227	1 y	F	Ped	38.8	2 days	no growth after 7 days of incubation	0
228	8 y	M	Ped	38.9	21 days	S.typhi	0
229	2 y	F	Ped	38.5	3 days	no growth after 7 days of incubation	0
230	2 y	M	Ped	39.5		no growth after 7 days of incubation	0
231	1 d	M	Neonatal	39	1 day	coagulaseneg staphylococcus	1
232	1 y	M	Ped	40.1	3 days	no growth after 7 days of incubation	0
233	30 y	M	MMW	39	2 days	no growth after 7 days of incubation	1
234	1 y	M	Ped	39.1	2 days	coagulaseneg staphylococcus	0
235	19 d	M	Ped	38.8	1 day	coagulaseneg staphylococcus	0
236	4 y	M	Ped	38.8	3 days	no growth after 7 days of incubation	0
237	60 y	M	MMW	38.6	7 days	no growth after 7 days of incubation	0
238	1 y	M	Ped	39.1	14 days	no growth after 7 days of incubation	0
239	70 y	M	MMW	38.5	16 days	Comment from paper form: Culture: no bacterial growth.	7
240	1 y	M	Ped	39	14 days	no growth after 7 days of incubation	0
241	2 y	F	Ped	38.5	2 days	no growth after 7 days of incubation
241	10 m	F	Ped	40	3 days	no growth after 7 days of incubation	0
242	50 y	M	MMW	38.3	3 days	no growth after 7 days of incubation	0
243	19 y	M	MMW	40	2 days	no growth after 7 days of incubation	0
244	3 y	M	Ped	39	2 days	no growth after 7 days of incubation	0
245	45 y	F	FMW	38	2 days	no growth after 7 days of incubation	1
246	13 y	F	FMW	39	1 day	coagulaseneg staphylococcus	1
247	20 y	F	FMW	39	3 days	no growth after 7 days of incubation	11
248	42 y	M	MMW	39.3	7 days	no growth after 7 days of incubation	0
249	4 d	F	Ped	37.7	1 day	no growth after 7 days of incubation	0
250	9 d	F	Neonatal			coagulaseneg staphylococcus
251	1 y	F	Ped	39.4	1 day	no growth after 7 days of incubation	0
252	7 y	F	Ped	38.8	2 days	no growth after 7 days of incubation
253	8 m	F	Ped	39.9	3 days	no growth after 7 days of incubation	0
254	27 y	F	Gyn			no growth after 7 days of incubation
255	1 d	F	Ped	40	1 day	no growth after 7 days of incubation	0
256	6 m	F	Ped	38.2	1 day	no growth after 7 days of incubation	0
257	8 m	F	Ped	38.8	14 days	no growth after 7 days of incubation
258	1 y	M	Ped	40.3	4 days	coagulaseneg staphylococcus	0
259	76 y	F	FMW	37.8	7 days	no growth after 7 days of incubation	2
260	45 y	F	FMW	38.3	7 days	no growth after 7 days of incubation	2
261	7 y	M	Ped	40	20 days	S.typhi	0
262	20 y	M	MMW	38.5	2 days	no growth after 7 days of incubation	1
263	35 y	M	MMW	38	5 days	no growth after 7 days of incubation	5
264	9 m	F	Ped	40	4 days	no growth after 7 days of incubation	0
265	21 y	F	FMW	39	2 days	no growth after 7 days of incubation	1
266	2 y	F	Ped	39.4	1 day	coagulaseneg staphylococcus	0
267	21 y	M	MMW	40		S.typhi	0
268	4 y	M	Ped	39.4	1 day	no growth after 7 days of incubation	0
269	32 y	M	MMW	38	2 days	no growth after 7 days of incubation	0
270	39 y	M	MMW	38.3	60 days	no growth after 7 days of incubation
271	1 d	M	ped	39.1	1 day	no growth after 7 days of incubation	0
272	7 y	M	Ped	39	7 days	no growth after 7 days of incubation	0
273	6 y	M	Ped	40	7 days	S.aureus	0
274	6 m	M	Ped	38.5	8 days	1) Achromobacter xylosoxidans 2) coagulaseneg staphylococcus	0
275	8 y	M	Ped	38.8	3 days	no growth after 7 days of incubation	1
276	2 m	F	Ped	39	2 days	no growth after 7 days of incubation	0
277	35 y	F	FMW	39	7 days	S. pneumoniae	0
278	70 y	F	FMW	37.5	2 days	no growth after 7 days of incubation	1
279	11 y	M	Ped	38	1 day	no growth after 7 days of incubation	0
280	6 y	M	Ped	40	2 days	S.aureus	0
281	20 y	M	MMW	38.5	3 days	no growth after 7 days of incubation	1
282	4 m	M	Ped	38.5	2 days	no growth after 7 days of incubation	0
283	6 m	M	Ped	39.6	2 days	no growth after 7 days of incubation	0
284	51 y	F	FMW	40.5	1 day	no growth after 7 days of incubation	1
285	5 y	M	Ped	39.9	2 days	no growth after 7 days of incubation	1
286	6 m	M	Ped	39	12 days	no growth after 7 days of incubation	11
287	1 y	M	Ped	39.6	2 days	1) E.coli 2)Enterobacter cloacae 3) coagulaseneg staphylococcus	0
288	1 y	F	Ped	38	3 days	no growth after 7 days of incubation	0
289	7 d	F	Ped	40.8	2 days	S.aureus	0
290	3 m	F	Ped	38.5	3 days	no growth after 7 days of incubation	1
291	35 y	M	MMW	40	2 days	no growth after 7 days of incubation	0
292	26 y	F	FMW	41	7 days	no growth after 7 days of incubation	0
293	5 m	M	Ped	39.6	2 days	no growth after 7 days of incubation	1
294	55 y	F	FMW	39.2	5 days	no growth after 7 days of incubation	5
295	1 d	F	Ped	40.6	1 day	no growth after 7 days of incubation	0
296	1 d	M	Neonatal	39.8	1 day	Klebsiella pneumoniae ZNZ	1
297	9 d	M	Ped	37.4	7 days	Citrobacter freundii	0
298	1 d	M	Neonatal	39.5	1 day	coagulaseneg staphylococcus	1
299	1 d	F	Neonatal	40.1	1 day	coagulaseneg staphylococcus	1
300	7 m	F	Ped	39.5	7 days	no growth after 7 days of incubation	0
301	1 d	M	Ped	38.5	1 day	Achromobacter xylosoxidans	0
302	2 d	M	Ped	38.4	2 days	no growth after 7 days of incubation	0
303	35 y	F	FMW	36.8	60 days	no growth after 7 days of incubation	0
304	24 y	F	FMW	40	3 days	no growth after 7 days of incubation	0
305	24 y	F	FMW	38.3	7 days	no growth after 7 days of incubation	0
306	55 y	F	FMW	37	2 days	no growth after 7 days of incubation	7
307	24 y	M	MMW	38.5	2 days	S.aureus	0
308	60 y	F	FMW	36.4	2 days	no growth after 7 days of incubation	1
309	29 y	M	MMW	39.5	3 days	Streptococcus porcinus	1
310	2 d	F	Neonatal	38.7	1 day	Enterobacter cloacae	2
311	50 y	M	MMW	39.2	1 day	no growth after 7 days of incubation	0
312	32 y	M	MMW	39	7 days	no growth after 7 days of incubation	0
313	70 y	F	FMW	39	7 days	no growth after 7 days of incubation	6
314	30 y	M	MMW	39.3	3 days	no growth after 7 days of incubation	2
315	3 d	F	Neonatal	36.6	1 day	no growth after 7 days of incubation	3
316	1 d	F	Neonatal	38	1 day	no growth after 7 days of incubation	1
317	0 d	F	Neonatal	38.9	4 hours	coagulaseneg staphylococcus	0
318	11 d	F	Ped	40.5	2 days	no growth after 7 days of incubation	0
319	3 d	F	Ped	38.9	1 day	1)E coli 2)Klebsiella pneumoniae ssp pneumoniae	0
320	8 d	F	Ped	38.8	3 days	coagulaseneg staphylococcus	0
321	28 d	M	Ped	39	3 days	Acinetobacter schindleri	0
322	6 d	F	Ped	38.5	2 days	Corynebacterium spp. .	0
323	4 d	F	Ped	39.2	1 day	no growth after 7 days of incubation	1
324	9 d	M	Ped	39	2 days	no growth after 7 days of incubation	0
325	2 y	M	Ped	40.2	3 days	no growth after 7 days of incubation	0
326	57 y	F	FMW	38	3 days	no growth after 7 days of incubation	1
327	1 d	M	Neonatal	34.9		no growth after 7 days of incubation	1
328	3 d	F	Ped	38.8	2 days	no growth after 7 days of incubation	1
329	1 y	M	Ped	40	4 days	no growth after 7 days of incubation	1
330	10 m	F	Ped	38.9	4 days	no growth after 7 days of incubation	10
331	2 y	F	Ped	39	2 days	coagulaseneg staphylococcus	0
332	1 d	F	Neonatal	37		coagulaseneg staphylococcus	0
333	2 y	M	Ped	40	2 days	no growth after 7 days of incubation	1
334	6 m	F	Ped	40.1	2 days	no growth after 7 days of incubation	1
335	1 m	M	Ped	38	14 days	no growth after 7 days of incubation	18
336	2 m	F	Ped	38.7	3 days	no growth after 7 days of incubation	0
337	48 y	F	FMW	38.9	4 days	no growth after 7 days of incubation	1
338	3 d	F	Ped	40.4	1 day	no growth after 7 days of incubation	0
339	8 y	M	Ped	38.6	3 days	no growth after 7 days of incubation	0
340	9 m	M	Ped	38.9	7 days	no growth after 7 days of incubation	1
341	2 d	M	Neonatal	41.2	1 day	no growth after 7 days of incubation	0
342	40 y	M	MMW	38	2 days	no growth after 7 days of incubation	0
343	3 m	M	Ped	38.5	4 days	no growth after 7 days of incubation	1
344	7 d	F	Neonatal	39.1	2 days	1) Klebsiella pneumoniae 2)Coagulaseneg staphylococcus	7
345	18 y	M	MMW	38.6	60 days	no growth after 7 days of incubation	8
346	1 y	F	Ped	39.1	7 days	no growth after 7 days of incubation	6
347	1 d	F	Neonatal	39.5	1 day	no growth after 7 days of incubation	1
348	9 m	F	Ped	40	4 days	coagulaseneg staphylococcus	1
349	8 m	F	Ped	39	2 days	no growth after 7 days of incubation	0
350	7 y	M	Ped	38.5	14 days	no growth after 7 days of incubation	0
351	8 y	M	Ped	39.3	2 days	no growth after 7 days of incubation	1
352	4 d	M	Ped	38.6	2 days	coagulaseneg staphylococcus	2
353	5 d	F	Ped	39.5	3 days	no growth after 7 days of incubation	3
354	9 m	M	Ped	39.3	3 days	no growth after 7 days of incubation	1
355	1 y	F	Ped	38.7	7 days	coagulaseneg staphylococcus	1
356	7 d	M	Ped	39	2 days	Enterococcus faecium	3
357	35 y	M	MMW	38.5	3 days	no growth after 7 days of incubation	4
358	38 y	M	MMW	39	3 days	no growth after 7 days of incubation	3
359	8 y	M	Ped	40	3 days	no growth after 7 days of incubation	11
360	1 d	M	Neonatal	36.1		no growth after 7 days of incubation	1
361	1 y	M	Ped	39.5	2 days	Gram positive rods	0
362	1 d	M	Neonatal	38.3	1 day	no growth after 7 days of incubation	1
363	5 y	F	Ped	38.8	2 days	no growth after 7 days of incubation	1
364	9 m	M	Ped	39	2 days	no growth after 7 days of incubation	0
365	7 m	F	Ped	39.4	2 days	no growth after 7 days of incubation	1
366	6 m	M	Ped	39.6	4 days	no growth after 7 days of incubation	1
367	1 y	F	Ped	39.6	7 days	coagulaseneg staphylococcus	2
368	13 y	F	FMW	39.2	2 days	no growth after 7 days of incubation	4
369	4 m	M	Ped	39.1	3 days	coagulaseneg staphylococcus	0
370	2 y	M	Ped	39.6	2 days	no growth after 7 days of incubation	4
371	35 y	F	FMW	35.8	7 days	no growth after 7 days of incubation	4
372	20 y	M	MMW	38.2		no growth after 7 days of incubation	5
373	1 d	M	Neonatal	38.3	1 day	Proteus mirabilis	1
374	8 m	F	Ped	39	1 day	no growth after 7 days of incubation	0
375	4 d	M	Ped	41	2 days	1)Enterococcus faecalis 2)Acinetobacter baumannii	1
376	84 y	F	FMW	38	2 days	no growth after 7 days of incubation	1
377	5 y	M	Ped	39	2 days	no growth after 7 days of incubation	2
378	37 y	F	FMW	39.7	3 days	no growth after 7 days of incubation	0
379	2 y	M	Ped	40	2 days	no growth after 7 days of incubation	1
380	1 y	F	Ped	39	3 days	no growth after 7 days of incubation	2
381	1 d	F	Neonatal	36.6		no growth after 7 days of incubation	1
382	4 y	M	Ped	39	4 days	no growth after 7 days of incubation
383	2 y	M	Ped	38.6	3 days	no growth after 7 days of incubation
384	14 y	F	FMW	38.5	2 days	no growth after 7 days of incubation	0
385	1 y	M	Ped	39.2	2 days	no growth after 7 days of incubation	0
386	9 d	M	Ped	40	3 days	no growth after 7 days of incubation	2
387	1 y	M	Ped	38.9	2 days	no growth after 7 days of incubation
388	4 y	F	Ped	39.1	3 days	no growth after 7 days of incubation	0
389	1 y	M	Ped	39.8	2 days	no growth after 7 days of incubation	0
390	82 y	M	MMW	38.4	7 days	no growth after 7 days of incubation	0
391	2 y	F	Ped	40	2 days	coagulaseneg staphylococcus	0
392	58 y	M	MMW	39	1 day	no growth after 7 days of incubation	2
393	0 d	M	Neonatal	33		no growth after 7 days of incubation	0
394	0 d	M	Neonatal	34		1)Acinetobacter baumannii 2) Klebsiella pneumoniae ssp pneumoniae	0
395	0 d	M	Neonatal	34		no growth after 7 days of incubation	0
396	70 y	M	MMW	39.5	2 days	no growth after 7 days of incubation	0
397	5 d	F	Ped	38.6	1 day	no growth after 7 days of incubation	0
398	3 d	M	Ped	40	2 days	no growth after 7 days of incubation	0
399	1 y	M	Ped	39	3 days	no growth after 7 days of incubation	0
400	7 m	F	Ped	40	1 day	no growth after 7 days of incubation	0
401	6 y	F	Ped	38.5	5 days	no growth after 7 days of incubation	0
402	1 d	M	Neonatal	38.1	1 day	1) E.coli 2)Acinetobacter baumannii	0
403	78 y	M	ICU	39	1 day	no growth after 7 days of incubation	0
404	53 y	F	FMW	39	5 days	no growth after 7 days of incubation	1
405	48 y	F	FMW	38.3	2 days	no growth after 7 days of incubation	0
406	adult	M	MMW	37.5	2 days	no growth after 7 days of incubation	0
407	71 y	M	MMW	36.5	1 day	no growth after 7 days of incubation	0
408	8 y	F	Ped	39.2	14 days	no growth after 7 days of incubation	0
409	3 d	M	Neonatal	38.3	2 days	no growth after 7 days of incubation	2
410	27 y	F	FMW	39.2	1 day	no growth after 7 days of incubation	0
411	1 d	M	Neonatal	34.4		E.coli	0
412	1 d	F	Neonatal	33.9		Acinetobacter baumannii	1
413	8 m	M	Ped	39	1 day	no growth after 7 days of incubation	0
414	40 y	F	FMW	38.5	1 day	no growth after 7 days of incubation	1
415	10 m	M	Ped	39.1	3 days	no growth after 7 days of incubation	0
416		M	Ped	39	1 day	no-results neither in paper form or lab.book
417	38 y	F	FMW	38.5	2 days	no growth after 7 days of incubation	0
418	34 y	F	FMW	39.5	14 days	no growth after 7 days of incubation	0
419	2 y	M	Ped	39.6	2 days	no growth after 7 days of incubation	0
420	9 y	F	Outpatient	38.6	4 days	no growth after 7 days of incubation
421	75 y	M	MMW	38.6	5 days	no growth after 7 days of incubation	1
422	10 d	M	Ped	39	2 days	Ochrobactrum anthropii	0
423	3 d	M	Ped	38.9	1 day	Ochrobactrum anthropii	0
424	65 y	M	MMW	39.1	2 days	no growth after 7 days of incubation
425	2 d	F	Neonatal	39.3	1 day	no growth after 7 days of incubation	0
426	5 d	M	Neonatal	36	4 hours	no growth after 7 days of incubation	5
427						no-results neither in paper form or lab.book
428	26 y	F	FMW	38.8	2 days	no growth after 7 days of incubation	1
429	0 d	F	Neonatal	35		no growth after 7 days of incubation	0
430	38 y	F	FMW	39	2 days	no growth after 7 days of incubation	2
431	2 y	F	Ped	38.5	2 days	no growth after 7 days of incubation	1
432	5 m	M	Ped	40	3 days	coagulaseneg staphylococcus	1
433	5 d	F	Neonatal	38.7	1 day	coagulaseneg staphylococcus	5
434	2 y	F	Ped	39	2 days	no growth after 7 days of incubation	0
435	3 m	F	Ped	40.7	4 days	coagulaseneg staphylococcus	0
436	6 m	M	Ped	38.5	2 days	no growth after 7 days of incubation	1
437	28 d	M	Ped	38.7	7 days	no growth after 7 days of incubation	0
438	2 m	F	Ped	38.5	1 day	no growth after 7 days of incubation	0
439	2 y	M	Ped	40.9	3 days	Enterobacter cloacae	0
440	3 d	F	Ped	39.2	2 days	coagulaseneg staphylococcus	0
441	70 y	M	MMW	38.8	1 day	Klebsiella pneumoniae	0
442	1 y	F	Ped	38.6	3 days	no growth after 7 days of incubation	0
443	60 y	F	FMW	38.8	2 days	no growth after 7 days of incubation	1
444	2 m	M	Ped	39	1 day	no growth after 7 days of incubation	0
445	8 d	M	Ped	38.9	1 day	no growth after 7 days of incubation	0
446	3 d	M	Neonatal	36.2	0 days	1) S.aureus 2)Enterococcus faecalis	3
447	2 d	M	Neonatal	34	0 days	Gram pos rods	2
448	7 m	M	Ped	38.6	7 days	no growth after 7 days of incubation	0
449	1 y	M	Ped	38.9	7 days	coagulaseneg staphylococcus	5
450	17 y	F	FMW	38	14 days	S.typhi	0
451	25 y	F	FMW	38.5	2 days	1) Klebsiella pneumoniae 2) E.coli	1
452	1 y	F	Ped	37.9	4 days	no growth after 7 days of incubation	3
453	53 y	F	FMW	39	4 days	no growth after 7 days of incubation	1
454	24 y	F	FMW	39	1 day	no growth after 7 days of incubation	0
455	2 d	F	Neonatal	38.4	1 day	coagulaseneg staphylococcus	0
456	5 m	M	Ped	39	2 days	no growth after 7 days of incubation	1
457	10 d	F	Neonatal	38.1	1 day	Klebsiella pneumoniae	10
458	75 y	M	MMW	37.5		coagulaseneg staphylococcus	0
459	42 y	F	FMW	38.4	1 day	no growth after 7 days of incubation	0
460	47 y	M	MMW	40.2	3 days	no growth after 7 days of incubation	0
461	7 m	F	Ped	39.9	4 days	no growth after 7 days of incubation	0
462	1 y	M	Ped	39.7	2 days	Klebsiella penumoniae	0
463	2 d	F	Neonatal	39.1	1 day	no growth after 7 days of incubation	0
464	18 y	F		39.1	3 days	no growth after 7 days of incubation
465	7 m	M	Ped	39.1	7 days	no growth after 7 days of incubation	0
466	2 d	F	Neonatal	38.4	2 days	1) Enterococcus faecalis 2)E. coli 3)Enterobacter cloacae	2
467	1 y	M	Ped	38.2	14 days	no growth after 7 days of incubation	1
468	3 y	F	Ped	38.2	5 days	no growth after 7 days of incubation	2
469	50 y	F	FMW	38.1		no growth after 7 days of incubation	0
470	9 d	M	Ped	40	2 days	Streptococcus agalactiae	0
471	9 m	M	Ped	39.6	3 days	no growth after 7 days of incubation	0
472	11 m	M	Ped	38.2	6 days	no growth after 7 days of incubation	4
473	60 y	F	FMW	39.4	3 days	no growth after 7 days of incubation	1
474	20 y	F	FMW	39.3	2 days	no growth after 7 days of incubation	0
