# Supplementary material for: Prevalence and Antimicrobial Resistance of Microbes Causing Bloodstream Infections in Unguja, Zanzibar
Source: PLoS One. 2015 Dec 23;10(12):e0145632. doi: 10.1371/journal.pone.0145632 (PMC4689456; doi:10.1371/journal.pone.0145632)
Supplement: S2 Table — (XLS) [file pone.0145632.s002.xls]

## Sheet: isolates
case No	microbe ID	pathogen or contaminant	ampicillin	cefotaxime	ceftazidime	cotrimoxazole	ciprofloxacin	gentamicin	meropenem	piperacillintazobactam	chloramphenicol	penicillin G	cefoxitin	oxacillin	erythromycin	clindamycin	tetracycline	linezolid	vancomycin	ESBL MIC-test	ESBL PCR	betalactamase	gentamicin high level	fluconazole amphotericin B
7	GN rods	p	s	s	s	s	s	s	s	s
8	Candida guilliermondii	p																						MIC 2	MIC 0.5
9	Klebsiella pneumoniae	p	r	s	s	s	s	s	s	s
14 1	Acinetobacter lwoffii	p				r	s	s	s
14 2	Ochrobactrum anthropi	p	r	r	s	r	s	s	r	r
16	coagulaseneg staphylococcus	c
17	Salmonella typhi	p	r	s	s	r	s		s	s	r
21 1	Staphylococcus aureus	p				s		s				r	s	s	s	s	s		s			p
21 2	coagulaseneg staphylococcus 2 types	c
24	Bacillus sp	c
26	Salmonella typhi	p	s	s	s	r	s		s	s	r
30b	Achromobacter xylosoxidans	p	r	r	s	s	i	r	s	s
40	coagulaseneg staphylococcus	c
43 1	Enterobacter aerogenes	p		s	s	s	s	s	s	s
43 2	E coli	p	s	s	s	s	s	s	s	s
43 3	Enterococcus fæcalis	p	s															s	s				s
44 1	Klebsiella pneumoniae ssp pneumoniae	p	r	s	s	s	s	s	s	i
44 2	E coli	p	r	s	s	r	s	s	s	s
46	coagulaseneg staphylococcus 2 types and g+ rods, diphteroids?	c
48	coagulaseneg staphylococcus 2 types	c
59	Grampositive rods, diphteroids	c
64	Proteus mirabilis	p	s	s	s	r	s	s	s	s
67	Achromobacter ruhlandii	p	r	r	i	s	i	r	s	s
71	Yeast	p
74	Achromobacter xylosoxidans	p	r	r	i	s	i	r	s	s
80	coagulaseneg staphylococcus	c
82	coagulaseneg staphylococcus	c
84	coagulaseneg staphylococcus	c
90	E.coli	p	s	s	s	r	s	s	s	s
96	coagulaseneg staphylococcus	c
111	Acinetobacter baumannii	p
116	coagulaseneg staphylococcus	c
117	Klebsiella pneumoniae	p	r	r	r	r	s	r	s	i											probable esbl, not sent to Norway,not further analyzed
119	Acinetobacter baumannii	p				s	s	s
121	coagulaseneg staphylococcus	c
122	Acinetobacter haemolyticus	p				r	s	s
126	GN rods	p	s			s	s	s		s
129	E coli	p	s	s	s	r	s	s	s	s
147	coagulaseneg staphylococcus	c
150	Staphylococcus aureus	p				s		s					s	s	s	s	s
151	coagulaseneg staphylococcus	c
157	coagulaseneg staphylococcus	c
169	coagulaseneg staphylococcus	c
170	Pseudomonas putida	p			s		s	s	s	s
174	grampos rods prob cont	c
175	coagulaseneg staphylococcus	c
179	coagulaseneg staphylococcus	c
180	Staphylococcus aureus	p				s		s				r	s	s	s	s	s	s	s			p
185	Salmonella typhi	p	r	s	s	r	r		s		r
187	coagulaseneg staphylococcus	c
197	Staphylococcus aureus	p				s		s					s	s	s	s	r
200	Achromobacter xylosoxidans	p	r	r	i	r	s	r	s	s
203	Rhodococcus equi	p				s	s					r			s		s
204	coagulaseneg staphylococcus	c
205	Brevibacillus/ Brevibacterium	c
207	coagulaseneg staphylococcus	c
211	GN rods	p	r	r	i	r	i	r	s	s
216	coagulaseneg staphylococcus	c
217	Gramnegative rods	p	s	s	r	s	s	s	s	s
218	coagulaseneg staphylococcus	c
228	Salmonella typhi	p	r	s	s	r	s		s	s	r
231	coagulaseneg staphylococcus	c
234	coagulaseneg staphylococcus	c
235	coagulaseneg staphylococcus	c
246	coagulaseneg staphylococcus	c
250	coagulaseneg staphylococcus	c
258	coagulaseneg staphylococcus	c
261	Salmonella typhi	p	r	s	s	r	s		s	s	r
266	coagulaseneg staphylococcus	c
267	Salmonella typhi	p	r	s	s	r	s		s	s	s
273	Staphylococcus aureus	p				s		s				r	s	s	s	s	s	s	s			p
274 1	Achromobacter xylosoxidans	p	r	r	i	r	s	r	s	s
274 2	coagulaseneg staphylococcus	c
277	Streptococcus pneumoniae	p				r								r	s	s	r
280	Staphylococcus aureus	p				s		s				r	s	s	s	s	s	s	s			p
287 1	E.coli	p	r	s	s	r	s	s	s	s
287 2	Enterobacter cloacae complex	p		s	s	r	s	s	s	s
287 3	coagulaseneg staphylococcus	c
289	Staphylococcus aureus	p				r		s				r	s	s	s	s	s	s	s			p
296	Klebsiella pneumoniae	p	r	r	s	r	s	s	i	s											probable esbl, not sent to Norway,not further analyzed
297	Citrobacter freundii	p		s	s	s	s	s	s	s
298	coagulaseneg staphylococcus	c
299	coagulaseneg staphylococcus	c
301	Achromobacter xylosoxidans	p	r	r	s	r	s	r	s	s
307	Staphylococcus aureus	p				s		s				r	s	s	s	s	r	s	s			p
309	Streptococcus porcinus	p				s						s			s	s	s
310	Enterobacter cloacae complex	p		r	i	s	s	s	s	s
317	coagulaseneg staphylococcus	c
319 1	E coli	p	s	s	s	r	s	s	s	s
319 2	K pneumoniae	p	r	s	s	s	s	s	s	s
320	coagulaseneg staphylococcus 2 types	c
321	Acinetobacter schindleri	p				r	s	s	s
322	Corynebacterium spp.	c
331	coagulaseneg staphylococcus	c
332	coagulaseneg staphylococcus	c
344 1	Klebsiella pneumoniae ssp pneumoniae	p	r	r	r	r	s	r	s	r										p	CTX-M neg
344 2	coagulaseneg staphylococcus	c
348	coagulaseneg staphylococcus	c
352	coagulaseneg staphylococcus	c
355	coagulaseneg staphylococcus	c
356	Enterococcus faecium	p	r															s	s				r
361	grampos rods prob conta	c
367	coagulaseneg staphylococcus	c
369	coagulaseneg staphylococcus	c
373	Proteus mirabilis	p	r	s	s	r	s	s	s	s
375- 1	Enterococcus faecalis	p	s															s	s				s
375-2	Acinetobacter baumanii	p				s	r	r	s
391	coagulaseneg staphylococcus	c
394-1	Acinetobacter baumanii	p				s	s	s
394-2	Klebsiella pneumoniae ssp pneumoniae	p	r	s	s	s	s	s	s	s
402-1	E.coli	p	s	s	s	s	s	s	s	s
402- 2	Acinetobacter baumanii	p				s	s	s	s
411	E.coli	p	s	s	s	s	s	s	s	s
412	Acinetobacter baumanii	p				s	s	s	r
422	Ochrobactrum anthropi	p	r	r	r	r	s	r	s	r
423	Ochrobactrum anthropi	p	r	r	r	r	s	r	s	r
432	coagulaseneg staphylococcus	c
433	coagulaseneg staphylococcus	c
435	coagulaseneg staphylococcus	c
439	Enterobacter cloacae complex	p		s	s	s	s	s	s	s
440	coagulaseneg staphylococcus	c
441	Klebsiella pneumoniae ssp pneumoniae	p	r	s	s	s	s	s	s	s
446-1	Staphylococcus aureus	p				r		s				r	s	s	s	s	s	s	s			p
446-2	Enterococcus faecalis	p	s															s	s				s
447	grampos rods	c
449	coagulaseneg staphylococcus	c
450	Salmonella typhi	p	r	s	s	r	s		s	r
451-1	Klebsiella pneumoniae ssp pneumoniae	p	r	r	r	r	r	s	s	i										p	CTX-M
451-2	E.coli	p	r	r	i	r	r	s	s	s										p	CTX-M
455	coagulaseneg staphylococcus	c
457	Klebsiella pneumoniae ssp pneumoniae	p	r	s	s	s	s	s	s	s
458	coagulaseneg staphylococcus	c
462	Klebsiella pneumoniae ssp pneumoniae	p	r	r	r	r	s	r	s	s										p	CTX-M
466-1	E.coli	p	r	s	s	r	s	s	s	s
466-2	Enterobacter cloacae complex	p		s	s	s	s	s	s	s
466-3	Enterococcus faecalis	p	s															s	s				s
470	Streptococcus agalactiae	p				s						s			s	s	r
